# Supplementary material for: Genomic diagnosis for children with intellectual disability and/or developmental delay
Source: Genome Med. 2017 May 30;9:43. doi: 10.1186/s13073-017-0433-1 (PMC5448144; doi:10.1186/s13073-017-0433-1)
Supplement: Supplementary file 2 — Primary results in DD/ID-affected individuals. All returned variants identified in the study are listed. (XLSX 69 kb) [file 13073_2017_433_MOESM2_ESM.xlsx]

## Sheet: Sheet1
Individual ID	Assay	Gene	Variant Info	Functional Category	Inheritance	Pathogenicity Score	MIM	Frequency*	CADD*	Literature Support (PMID)*	Date of Analysis	ID-Class	Phenotype
00001-C	exome	HDAC8	NM_018486.2(HDAC8):c.737+1G>A	splice	de novo	likely pathogenic	300882	NA (1KG); NA (ExAC)	19.65	22885700; 22889856	2016-01-14	Moderate	Intellectual disability (moderate); MIcrocephaly
00003-C	exome	MECP2	NM_004992.3(MECP2):c.27-6C>G	splice	de novo	pathogenic	312750	NA (1KG); NA (EVS)	11.73	12872250	2013-10-10	Severe	Intellectual disability (severe); Autism spectrum disorder; Speech delay; Seizures; Stereotypic behaviors
00004-C	exome	ASPM	NM_018136.4(ASPM):c.5947A>T (p.Met1983Leu)	missense	compound heterozygous	VUS	608716	NA (1K); NA (EVS)	14.55	23611254	2013-10-10	Moderate	Intellectual disability (moderate); Facial dysmorphism; Seizures
00004-C	exome	ASPM	NM_018136.4(ASPM):c.8558G>A (p.Arg2853Gln)	missense	compound heterozygous	VUS	608716	0.005 (1KG); 0.001 (EVS)	14.51	23611254	2013-10-10	Moderate	Intellectual disability (moderate); Facial dysmorphism; Seizures
00006-C	exome	EBF3	NM_001005463.2(EBF3):c.1101+1G>T	splice	de novo	pathogenic	617330	NA (1KG); NA (EVS)	22.3	22355284	2014-01-09	Moderate	Intellectual disability (moderate); Hypotonia
00008-C	exome	TCF4	NM_003199.2(TCF4):c.978delAinsGG (p.Ala327Glyfs)	frameshift	de novo	pathogenic	610954	NA (1KG); NA (EVS)	26.3; 25.8	19938247	2014-01-09	Moderate	Intellectual disability (moderate); Microcephaly; Speech delay; Facial dysmorphism
00009-C	exome	PCNXL2	NM_014801.3(PCNX2):c.3526C>T (p.His1176Tyr)	missense	compound heterozygous	VUS	NA	NA (1KG); NA (EVS)	23.2	6437900	2014-02-13	Moderate	Intellectual disability (moderate); Microcephaly; Facial dysmorphism; Stereotypic behaviors; Seizures; Developmental delay; Functional murmur; Hypertension; Behavioral disorder
00009-C	exome	PCNXL2	NM_014801.3(PCNX2):c.4125_4126delAA (p.Asp1377Serfs)	frameshift	compound heterozygous	VUS	NA	NA (1KG); NA (EVS)	49	6437900	2014-02-13	Moderate	Intellectual disability (moderate); Microcephaly; Facial dysmorphism; Stereotypic behaviors; Seizures; Developmental delay; Functional murmur; Hypertension; Behavioral disorder
00009-S	exome	PCNXL2	NM_014801.3(PCNX2):c.3526C>T (p.His1176Tyr)	missense	compound heterozygous	VUS	NA	NA (1KG); NA (EVS)	23.2	6437900	2014-02-13	NA	Microcephaly; Facial dysmorphism; Stereotypic behaviors; Seizures; Developmental delay; Functional murmur; Hypertension; Behavioral disorder
00009-S	exome	PCNXL2	NM_014801.3(PCNX2):c.4125_4126delAA (p.Asp1377Serfs)	frameshift	compound heterozygous	VUS	NA	NA (1KG); NA (EVS)	49	6437900	2014-02-13	NA	Microcephaly; Facial dysmorphism; Stereotypic behaviors; Seizures; Developmental delay; Functional murmur; Hypertension; Behavioral disorder
00013-C	exome	WDR45	NM_007075.3(WDR45):c.976+1G>A	splice	de novo	likely pathogenic	300894	NA (1KG); NA (EVS)	16.25	24621584; 23176820	2014-06-05	Severe	Intellectual disability (severe); Developmental delay (severe), Hx of infantile spasms; Epilepsy; Bitemporal narrowing;Facial dysmorphism
00014-C	exome	multiple	GRCh37/hg19 (10:58120729-124356791)x3	duplication	de novo	pathogenic	NA	NA	NA	NA	2014-04-10	NA	Developmental delay; Behavioral problems; Epilepsy; Microcephaly; Facial dysmorphism; Stereotypic behaviors
00016-C	exome	ARX	NM_139058.2(ARX):c.1002_1007delGTTCACinsTGTACCA (p.Phe335Valfs)	frameshift	de novo	pathogenic	308350; 300215; 300419; 309510; 300004	NA (1KG); NA (EVS)	16.53; 15.87; 13.87; 17.33	16650978	2014-01-09	Severe	Intellectual disability (severe); Hypotonia; Seizures; Brain malformation (absence of corpus callosum); Hx of infantile spasms
00019-C	exome	SCN2A	NM_001040142.1(SCN2A):c.4468A>G (p.Met1490Val)	missense	de novo	pathogenic	613721	NA (1KG); NA (EVS)	22.7	19786696; 20956790; 15028761	2014-06-05	Moderate	Intellectual disability (moderate); Speech delay; Seizures
00020-C	exome	SCN2A	NM_001040142.1(SCN2A):c.4726G>A (p.Gly1576Arg)	missense	de novo	pathogenic	613721	NA (1KG); NA (EVS)	28.1	18479388; 12243921; 24579881	2014-05-08	Moderate	Intellectual disability (moderate); Speech delay; Hypotonia
00022-C	exome	SYNJ2	NM_003898.3(SYNJ2):c.2557T>C (p.Ser853Pro)	missense	de novo	VUS	NA	NA (1KG); NA (EVS)	17.07	11891094; 18591654	2014-01-09	Moderate	Intellectual disability (moderate); Hx of infantile spasms; Seizures
00026-C	exome	ARID2	NM_152641.2(ARID2):c.1708delT (p.Cys570Valfs)	frameshift	de novo	pathogenic	NA	NA (1KG); NA (ExAC)	20.6	26238514	2016-07-14	Moderate	Intellectual disability (moderate)
00028-C	exome	MTOR	NM_004958.3(MTOR):c.5663T>G (p.Phe1888Cys)	missense	de novo	pathogenic	616638	NA (1KG); NA (EVS)	27.3	23934111; 22729223	2015-03-10	Moderate	Intellectual disability (moderate); Facial dysmorphism; Seizures
00028-C2	exome	MTOR	NM_004958.3(MTOR):c.5663T>G (p.Phe1888Cys)	missense	de novo	pathogenic	616638	NA (1KG); NA (EVS)	27.3	23934111; 22729223	2015-03-10	Moderate	Intellectual disability (moderate); Facial dysmorphism; Seizures
00030-C	exome	NBEA	NM_015678.4(NBEA):c.2836C>T (p.His946Tyr)	missense	de novo	VUS	NA	NA (1KG); NA (EVS)	25.6	23277425; 22109531; 12746398; 337648; 12826745; 15655077; 23153818	2014-06-10	Moderate	Intellectual disability (moderate); Seizures
00032-C	exome	EBF3	NM_001005463.2(EBF3):c.530C>T (p.Pro177Leu)	missense	de novo	pathogenic	617330	NA (1KG); NA (EVS)	19.74	19627984	2014-06-05	Moderate	Intellectual disability (moderate); Speech delay; Hypotonia; Ataxia
00033-C	genome	ANK2	NM_001127493.1(ANK2):c.4764delT (p.Gln1589Lysfs)	frameshift	de novo	VUS	600919	NA (1KG); NA (ExAC)	18.12	9832558; 25533844; 24394417; 25533844	2016-04-14	Moderate	Intellectual disability (moderate); Facial dysmorphism; Autism spectrum disorder; Progressive motor sensory neuropathy (Sensorimotor neuropathy)
00036-C	exome	GRIN2B	NM_000834.3(GRIN2B):c.2053A>C (p.Thr685Pro)	missense	de novo	pathogenic	613970	NA (1KG); NA (EVS)	29.6	20890276; OMIM	2014-06-05	Moderate	Intellectual disability (moderate); Speech delay; Hypotonia; Macrocephaly
00037-C	exome	SCN1A	NM_006920.4(SCN1A):c.3671delT (p.Leu1224Argfs)	frameshift	de novo	pathogenic	607208; 604403	NA (1KG); NA (EVS)	17.795	15880351; 10742094; 11254444; 19522081; 11359211; 11940708	2014-06-10	Moderate	Intellectual disability (moderate); Seizures
00039-C	exome	multiple	GRCh37/hg19 (9:137022826-141016128)x3	duplication	de novo	pathogenic	NA	NA	NA	21841781	2014-07-10	Moderate	Intellectual disability (moderate); Stereotypic behaviors; External hydrocephalus; Optic nerve hypoplasia
00040-C	exome	MTOR	NM_004958.3(MTOR):c.4785G>A (p.Met1595Ile)	missense	de novo	pathogenic	616638	NA (1KG); NA (EVS)	24.9	23934111; 22729223	2015-09-04	Moderate	Intellectual disability (moderate); Autism spectrum disorder; Hypotonia; Seizures
00046-C	exome	SMC3	NM_005445.3(SMC3):c.283G>A (p.Glu95Lys)	missense	de novo	likely pathogenic	610759	NA (1KG); NA (EVS)	26.9	17273969	2014-08-14	Moderate	Intellectual disability (moderate); Speech delay
00047-C	exome	SLC2A1	NM_006516.2(SLC2A1):c.517-1G>C	splice	de novo	VUS	606777; 612126; 614847	NA (1KG); NA (EVS)	15.86	10980529; 16497725	2014-08-14	Moderate	Intellectual disability (moderate); Facial dysmorphism
00051-C	exome	SHOC2	NM_007373.3(SHOC2):c.4A>G (p.Ser2Gly)	missense	de novo	pathogenic	607721	NA (1KG); NA (EVS)	21.2	19684605	2014-09-11	Moderate	Intellectual disability (moderate); Hydrocephalus secondary to aqueductal stenosis; Pulmonary stenosis; Pulmonary valve abnormality; Growth hormone deficiency; Facial dysmorphism; Failure to thrive
00055-C	exome	LAMA2	NM_000426.3(LAMA2):c.715C>T (p.Arg239Cys)	missense	homozygous recessive	likely pathogenic	607855	NA (1KG); NA (EVS)	24	26304763; 26249246; 9185183; 25500573	2015-10-09	Moderate	Intellectual disability (moderate); Seizures; Speech delay; Ataxia; Spastic diplegia
00055-S	exome	LAMA2	NM_000426.3(LAMA2):c.715C>T (p.Arg239Cys)	missense	homozygous recessive	likely pathogenic	607855	NA (1KG); NA (EVS)	24	26304763; 26249246; 9185183; 25500573	2015-10-09	Moderate	Intellectual disability (moderate); Seizures; Speech delay; Ataxia; Spastic diplegia; Hypertonia
00056-C	exome	SUV420H1	NM_001300907.1(KMT5B):c.1981G>T (p.Glu661Ter)	nonsense	de novo	likely pathogenic	NA	NA (1KG); NA (ExAC)	38	25363760; 25363768; 22495306; 22542183	2016-05-12	Moderate	Intellectual disability (moderate); Speech delay; Hypotonia; Macrocephaly
00060-C	exome	SYNGAP1	NM_006772.2(SYNGAP1):c.3583-6G>A	splice	de novo	VUS	612621	NA (1KG); NA (EVS)	14.07	19196676	2014-08-14	Moderate	Intellectual disability (moderate); Autism spectrum disorder; Speech delay; Seizures
00061-C	exome	SCN1A	NM_001165963.1(SCN1A):c.3637C>T (p.Arg1213Ter)	nonsense	de novo	pathogenic	607208	NA (1KG); NA (EVS)	41	15880351; 17537961; 11359211	2014-11-04	Moderate	Intellectual disability (moderate); Speech delay; Seizures
00063-C	exome	DLG3	NM_021120.3(DLG3):c.1721G>A (p.Arg574Gln)	missense	X-linked recessive	likely pathogenic	300850	NA (1KG); NA (EVS)	25.4	15185169; 24721225	2014-11-04	Moderate	Intellectual disability (moderate); Facial dysmorphism; Ataxia; Hypotonia; Microcephaly; Seizures
00069-C	exome	DCHS1	NM_003737.3(DCHS1):c.4114G>A (p.Gly1372Ser)	missense	compound heterozygous	VUS	601390	NA (1KG); NA (EVS)	14.88	24056717	2014-11-04	Moderate	Intellectual disability (moderate); Facial dysmorphism; Seizures; Behavioral issues
00069-C	exome	DCHS1	NM_003737.3(DCHS1):c.3158G>C (p.Trp1053Ser)	missense	compound heterozygous	VUS	601390	0.0023 (1KG); 0.005 (EVS)	16.46	24056717	2014-11-04	Moderate	Intellectual disability (moderate); Facial dysmorphism; Seizures; Behavioral issues
00071-C	exome	OPHN1	NM_002547.2(OPHN1):c.2035G>A (p.Asp679Asn)	missense	X-linked recessive	likely pathogenic	300486	NA (1KG); NA (EVS)	20.4	12807966; 20528889; 23552953	2014-11-04	Moderate	Intellectual disability (moderate); Facial dysmorphism; Hypotonia; Laryngomalacia; Tracheomalacia; MRI Brain: normal
00074-C	exome	FGF12	NM_021032.4(FGF12):c.341G>A (p.R114H)	missense	de novo	pathogenic	617166	NA (ExAC)	19.22	27164707; 15525788; 18378158	2016-08-11	Moderate	Intellectual disability (moderate); Autism spectrum disorder; Speech delay; Seizures
00075-C	exome	DDX3X	NM_001356.4(DDX3X):c.745G>T (p.Glu249Ter)	nonsense	de novo	pathogenic	300958	NA (1KG); NA (EVS)	45	25050112; 23413191; 25437271; 15507209; 9381176; 25343452	2015-02-10	Moderate	Intellectual disability (moderate); Speech delay; MRI Brain: normal
00077-C	exome	SYNGAP1	NM_006772.2(SYNGAP1):c.3788_3794delTTGGCAG (p.Ile1263Serfs)	frameshift	de novo	pathogenic	612621	NA (1KG); NA (EVS)	33	21237447; 19196676; 23708187; 23033978; 23161826	2014-12-09	Moderate	Intellectual disability (moderate); Speech delay; Seizures
00078-C	exome	TCF20	NM_005650.3(TCF20):c.5385_5386delTG (p.Cys1795Trpfs)	frameshift	de novo	pathogenic	NA	NA (1KG); NA (EVS)	21.7	25228304	2015-02-10	Moderate	Intellectual disability (moderate); Autism spectrum disorder; Speech delay
00079-C	exome	SLC2A1	NM_006516.2(SLC2A1):c.938C>T (p.Ser313Phe)	missense	de novo	likely pathogenic	606777; 612126; 601042; 614847	NA (1KG); NA (EVS)	25.9	20574033; 11136715; 16497725	2014-12-09	Moderate	Intellectual disability (moderate); Seizures
00081-C	exome	ZDHHC9	NM_001008222.2(ZDHHC9):c.893G>A (p.Arg298Gln)	missense	de novo	VUS	300799	NA (1KG); NA (EVS)	21.6	16000296; 17436253; 24357419	2014-12-09	Moderate	Intellectual disability (moderate); Speech delay; Seizures; MRI Brain: retrocerebellar CSF fluid collection
00082-C	exome	KIAA2022	NM_001008537.2(KIAA2022):c.2999_3000delCT (p.Ser1000Cysfs)	frameshift	de novo	pathogenic	300912	NA (1KG); NA (EVS)	23	23615299; 15466006	2014-12-09	Moderate	Intellectual disability (moderate); Seizures
00086-C	exome	SLC6A1	NM_003042.3(SLC6A1):c.1352A>G (p.Asp451Gly)	missense	de novo	VUS	616421	NA (1KG); NA (EVS)	16.87	12815026; 1578781; 17164814; 19966779; 22318715	2014-12-09	Moderate	Intellectual disability (moderate); Autism spectrum disorder; Speech delay; Seizures
00087-C	exome	GRIN2A	NM_000833.4(GRIN2A):c.4375A>G (p.Ser1459Gly)	missense	de novo	likely pathogenic	245570	NA (1KG); NA (EVS)	19.01	20890276; 22245680; 23933819	2014-12-09	Moderate	Intellectual disability (moderate); Facial dysmorphism; Speech delay; Relative microcephaly; MRI Brain: increased signal white matter at level of external capsules bilaterally and periphery of centrum semiovale
00092-C	exome	KCNT1	NM_020822.2(KCNT1):c.136C>T (p.Leu46Phe)	missense	compound heterozygous	likely pathogenic	615005; 614959	NA (1KG); NA (EVS)	10.72	23086397; 24029078; 24120652; 23086396; 25482562; 24463883	2015-02-10	Moderate	Intellectual disability (moderate); Autism spectrum disorder; Speech delay; Seizures
00092-C	exome	KCNT1	NM_020822.2(KCNT1):c.2729G>A (p.Arg910Gln)	missense	compound heterozygous	likely pathogenic	615005; 614959	NA (1KG); 0.00215 (EVS)	34	23086397; 24029078; 24120652; 23086396; 25482562; 24463883	2015-02-10	Moderate	Intellectual disability (moderate); Autism spectrum disorder; Speech delay; Seizures
00093-C	exome	CREBBP	NM_004380.2(CREBBP):c.3779+1G>A	splice	de novo	pathogenic	180849	NA (1KG); NA (EVS)	18.61	11331617; 12566391; 17052327	2014-12-09	Moderate	Intellectual disability (moderate); Facial dysmorphism; MRI Brain: normal; Short stature; Significant hirsutism
00094-C	exome	ATRX	NM_000489.4(ATRX):c.1423C>T (p.His475Tyr)	missense	X-linked recessive	VUS	309580	NA (1KG); NA (EVS)	2.466	16628246; 19088125; 1770527; 15565397	2015-01-13	Moderate	Intellectual disability (moderate); Hypotonia; Speech delay; Hearing impairment; Spastic gait; Abnormality involuntary movements; MRI Brain: normal
00098-C	exome	ARX	NM_139058.2(ARX):c.166A>G (p.Ser56Gly)	missense	X-linked recessive	VUS	300419	NA (1KG); NA (EVS)	12.32	11971879; 20506206	2015-01-13	Moderate	Intellectual disability (moderate); Speech delay; Hx of growth delay and rickets; MRI Brain: normal
00104-C	exome	GMPPB	NM_013334.3(GMPPB):c.860G>A (p.Arg287Gln)	missense	compound heterozygous	pathogenic	615350	NA (1KG); NA (EVS)	9.282	23768512; 19901254	2015-01-13	Moderate	Intellectual disability (moderate); Facial dysmorphism; Hypotonia; Seizures; Speech delay; Small stature; Esotropia; Amblyopia; MRI Brain: 8 mm lesion R temporal lobe
00104-C	exome	GMPPB	NM_013334.3(GMPPB):c.95C>T (p.Pro32Leu)	missense	compound heterozygous	pathogenic	615350	NA (1KG); NA (EVS)	26	23768512; 19901254	2015-01-13	Moderate	Intellectual disability (moderate); Facial dysmorphism; Hypotonia; Seizures; Speech delay; Small stature; Esotropia; Amblyopia; MRI Brain: 8 mm lesion R temporal lobe
00109-C	exome	TPP1	NM_000391.3(TPP1):c.833A>G (p.Gln278Arg)	missense	compound heterozygous	pathogenic	204500	NA (1KG); NA (EVS)	21.9	9295267; 12414822	2015-02-10	Moderate	Intellectual disability (moderate); Speech delay; Seizures; MRI Brain: normal
00109-C	exome	TPP1	NM_000391.3(TPP1):c.509-1G>C	splice	compound heterozygous	pathogenic	204500	NA (1KG); NA (EVS)	15.97	9295267; 12414822	2015-02-10	Moderate	Intellectual disability (moderate); Speech delay; Seizures; MRI Brain: normal
00113-C	exome	NET1	NM_001047160.2(NET1):c.839A>G (p.Lys280Arg)	missense	de novo	VUS	NA	NA (1KG); NA (EVS)	31	25486363	2015-02-10	Moderate	Intellectual disability (moderate); Hypotonia; Ptosis; MRI Brain: abnormal T2 white matter signal of unknown etiology
00114-C	exome	MED13L	NM_015335.4(MED13L):c.124dupG (p.Asp42Glyfs)	frameshift	de novo	pathogenic	616789	NA (1KG); NA (EVS)	20.8	25356899; 24781760; 23403903	2015-02-10	Moderate	Intellectual disability (moderate); Facial dysmorphism; Hypotonia; MRI Brain: periventricular white matter changes
00119-C	genome	SCN1A	NM_006920.4(SCN1A):c.3969+2451G>C	intronic	de novo	VUS	607208	NA (1KG); NA (EVS)	19.28	15880351; 10742094; 11254444; 19522081; 11359211; 11940708	2015-06-01	Mild	Intellectual disability (mild); Speech delay; Seizures; MRI Brain: mild prominence of the perivascular spaces bilaterally, particularly in parietal regions and periatrial white matter
00123-C	genome	multiple	GRCh37/hg19 (11:118660474-134868407)x3	duplication	de novo	pathogenic	NA	NA	NA	NA	2015-07-23	Moderate	Intellectual disability (moderate); Seizures: Speech delay; MRI Brain: normal; Decreased muscle tone (mild); Bilateral mid foot collapse (L>R); Calcaneal eversion (L>R); Lack of coordination and balance weakness; Significant gross motor delays
00124-C	exome	GRIPAP1	NM_020137.4(GRIPAP1):c.1105G>C (p.Glu369Gln)	missense	X-linked recessive	VUS	NA	NA (1KG); NA (EVS)	24.5	10896157; 17761173	2015-03-09	Moderate	Intellectual disability (moderate); Ataxia; Tremor; MRI Brain: normal
00126-C	exome	ALG1	NM_019109.4(ALG1):c.773C>T (p.Ser258Leu)	missense	compound heterozygous	likely pathogenic	608540	NA (1KG) 0.000385 (EVS)	12.7	22966035; 14709599; 25732998	2015-03-10	Severe	Intellectual disability (severe); Microcephaly; Seizures; Growth retardation; Hypotonia; Hx of infantile spasms; MRI Brain: normal
00126-C	exome	ALG1	NM_019109.4(ALG1):c.1187+3A>G	splice	compound heterozygous	likely pathogenic	608540	NA (1KG) 0.000247 (EVS)	18.85	22966035; 14709599; 25732998	2015-03-10	Severe	Intellectual disability (severe); Microcephaly; Seizures; Growth retardation; Hypotonia; Hx of infantile spasms; MRI Brain: normal
00127-C	exome	CLPB	NM_030813.5(CLPB):c.1222A>G (p.Arg408Gly)	missense	compound heterozygous	pathogenic	616271	NA (1KG); NA (EVS)	21.2	25597510	2015-09-04	Moderate	Intellectual disability (moderate); Facial dysmorphism; Hypotonia; Seizures; MRI Brain: Periventricular leukomalacia (mild); Cleft palate; Cataracts; Nystagmus; Microcephaly (relative); Ectodermal dysplasia; Bilateral clinodactyly; Right postaxial polydactyly; Anxiety; Decreased sweating
00127-C	exome	CLPB	NM_030813.5(CLPB):c.1249C>T (p.Arg417Ter)	nonsense	compound heterozygous	pathogenic	616271	NA (1KG); 0.000308 (EVS)	38	25597510	2015-09-04	Moderate	Intellectual disability (moderate); Facial dysmorphism; Hypotonia; Seizures; MRI Brain: Periventricular leukomalacia (mild); Cleft palate; Cataracts; Nystagmus; Microcephaly (relative); Ectodermal dysplasia; Bilateral clinodactyly; Right postaxial polydactyly; Anxiety; Decreased sweating
00129-C	exome	ITPR1	NM_001168272.1(ITPR1):c.7739G>A (p.Gly2580Glu)	missense	de novo	pathogenic	606658; 117360	NA (1KG); NA (EVS)	31	17590087; 17932120; 18579805; 22986007	2015-03-10	Severe	Intellectual disability (severe); Microcephaly; Speech delay; Hypotonia; MRI Brain: Inferior vermis hypoplasia (Dandy Walker variant); Severe cerebellar and pontine hypoplasia with enlargement of the cisterna magna and prepontine cistern; B-cell deficiency (severe)
00131-C	genome	HCFC1	NM_005334.2(HCFC1):c.5048C>G (p.Pro1683Arg)	missense	de novo	pathogenic	309541	NA (1KG); NA (EVS)	20.4	23000143; 24011988	2015-10-08	Moderate	Intellectual disability (moderate); Facial dysmorphism; Seizures; Speech delay; Autistic mannerisms; OCD tendencies
00133-C	genome	multiple	GRCh37/hg19 (9:131163408-132043828)x1	deletion	de novo	pathogenic	NA	NA	NA	22429196; 21841781	2015-07-09	Moderate	Intellectual disability (moderate); Hypotonia; MRI Brain: delayed myelination within the periventricular white matter and corona radii; Pes planus with severe pronated feet; Short stature
00135-C	genome	SPR	NM_003124.4(SPR):c.106G>A (p.Val36Met)	missense	de novo	VUS	612716	NA (1KG); NA (EVS)	17.21	15241655	2015-06-09	Severe	Intellectual disability (severe); Facial dysmorphism; Speech delay; Seizures; MRI Brain: subtle periventricular hyperintensity
00135-S	genome	RIT1	NM_006912.5(RIT1):c.67A>C (p.Lys23Gln)	missense	de novo	pathogenic	615355	NA (1KG); NA (EVS)	29.8	23791108	2015-06-09	NA	Pulmonic stenosis; Palate-linea alba; Mild asymmetric left ventricular hypertrophy
00136-C	genome	BAZ2B	NM_001289975.1(BAZ2B):c.242C>G (p.Ser81Ter)	nonsense	de novo	VUS	NA	NA (1KG); NA (EVS)	38	26077434	2015-07-01	Moderate	Intellectual disability (moderate); Autism spectrum disorder; Macrocephaly; Facial dysmorphism
00140-C	genome	multiple	GRCh37/hg19 (15:28938174-32186800)x1	deletion	unknown	pathogenic	NA	NA	NA	NA	2015-08-07	Moderate	Intellectual disability (moderate); Speech delay; Seizures; Short stature; ADHD; ODD; CT Brain: normal
00140-S	genome	multiple	GRCh37/hg19 (15:28938174-32186800)x1	deletion	unknown	pathogenic	NA	NA	NA	NA	2015-08-07	Moderate	Intellectual disability (moderate); Seizures; ADHD; Conduct disorder
00141-C	genome	ZNF238	NM_205768.2(ZBTB18):c.160T>C (p.Cys54Arg)	missense	de novo	likely pathogenic	612337	NA (1KG); NA (EVS)	18.3	24193349; 22095278	2015-07-01	Moderate	Intellectual disability (moderate); Speech delay; Microcephaly; Facial dysmorphism; Intermitten esotropia; Clumsy gait; MRI Brain: normal
00142-C	genome	SCN8A	NM_014191.3(SCN8A):c.5276A>G (p.Asn1759Ser)	missense	unknown	likely pathogenic	614558	NA (1KG); NA (EVS)	17.37	26029160; 25239001; 23708187; 22365152; 24888894	2015-07-09	Moderate	Intellectual disability (moderate); Macrocephaly; Seizures; Frontal bossing
00143-C	genome	SHANK2	NM_012309.4(SHANK2):c.1896dupA (p.Asp633Argfs)	frameshift	de novo	pathogenic	613436	NA (1KG); NA (EVS)	35	20473310	2015-07-09	Moderate	Intellectual disability (moderate); Speech delay; ADHD; Sensory issues
00145-C	genome	ZNF462	NM_021224.4(ZNF462):c.5680T>G (p.Cys1894Gly)	missense	de novo	VUS	218340	NA (1KG); NA (EVS)	16.37	25961944; 25363768; 25363760	2015-08-11	Moderate	Intellectual disability (moderate); Speech delay; Autism spectrum disorder
00146-C	genome	DDX3X	NM_001356.4(DDX3X):c.619C>T (p.Gln207Ter)	nonsense	de novo	pathogenic	300958	NA (1KG); NA (EVS)	37	25050112; 23413191; 2543727; 15507209; 9381176; 25343452	2015-07-01	Moderate	Intellectual disability (moderate); Speech delay; MRI Brain: normal
00147-C	genome	DYNC1H1	NM_001376.4(DYNC1H1):c.10573C>T (p.Arg3525Cys)	missense	de novo	pathogenic	614228; 614563; 158600	NA (1KG); NA (EVS)	22.4	22368300; 21820100; 23603762; 25140959; 21076407	2015-07-02	Severe	Intellectual disability (severe); Microcephaly; Seizures; Speech delay; MRI Brain: global parenchymal volume loss and bifrontal cortical dysplasia
00157-C	genome	SATB2	NM_015265.3(SATB2):c.1131_1132delGT (p.Ser378Profs)	frameshift	unknown	pathogenic	612313	NA (1KG); NA (EVS)	29.1	2918541; 17377962; 25885067	2015-07-01	Moderate	Intellectual disability (moderate); Speech delay
00158-C	genome	MAGEL2	NM_019066.4(MAGEL2):c.3208G>T (p.Glu1070Ter)	nonsense	de novo	pathogenic	615547	NA (1KG); NA (EVS)	37	24076603	2015-07-01	Moderate	Intellectual disability (moderate); Speech delay; Coarse facial features; Large protruding tongue; Failure to thrive; Short stature; Skeletal dysplasia
00164-C	genome	TCF4	NM_001083962.1(TCF4):c.850C>T (p.His284Tyr)	missense	unknown	VUS	610954	NA (1KG); NA (EVS)	20.6	728011; 18728071; 22777675; 22383159	2015-10-08	Severe	Intellectual disability (severe); Hypotonia; Macrocephaly; MRI Brain: mild periventricular T2 and FLAIR signal: possible periventricular leukomalacia (mild)
00167-C	genome	KIF1A	NM_001244008.1(KIF1A):c.946C>T (p.Arg316Trp)	missense	de novo	pathogenic	614255	NA (1KG); NA (ExAC)	17.05	25265257; 11373668; 15286375	2016-02-11	Severe	Intellectual disability (severe); Hypotonia; Facial dysmorphism; Speech delay; Seizures; Delayed visual maturation; Optic atrophy; Inverted nipples; Micropenis; Deplegia; MRI Brain: atrophy of cerebellar hemispheres and vermis
00169-C	genome	ASXL3	NM_030632.2(ASXL3):c.1682C>A (p.Ser561Ter)	nonsense	unknown	pathogenic	615485	NA (1KG); NA (EVS)	18.99	23383720; 24044690; 23672984	2015-10-08	Moderate	Intellectual disability (moderate); Seizures; Autism spectrum disorder; Mild dysmorphic features
00177-C	genome	ARID1B	NM_020732.3(ARID1B):c.6100C>T (p.Gln2034Ter)	nonsense	de novo	pathogenic	135900	NA (1KG); NA (EVS)	46	25674384; 22426309	2015-09-04	Moderate	Intellectual disability (moderate); Seizures; Speech delay; Macrocephaly; Facial dysmorphism; Hypotonia; Joint hypermobility; Laryngotracheomalacia; Poor growth; Autonomic dysfunction (temperature regulation); Frequent infections (IVIG regime); Fatigue
00178-C	genome	MEF2C	NM_001131005.2(MEF2C):c.71G>A (p.Arg24Lys)	missense	de novo	pathogenic	613443	NA (1KG); NA (EVS)	36	20513142; 18599438	2015-08-07	Moderate	Intellectual disability (moderate); Speech delay; Facial dysmorphism; Macrocephaly; Hypotonia; Seizures; MRI Brain: Abnormal white matter; Hypomyelination of corpus callosum; Thinning of the corpus callosum
00180-C	genome	GRIK4	NM_014619.4(GRIK4):c.1856G>A (p.Arg619His)	missense	compound heterozygous	likely pathogenic	NA	NA (1KG); NA (EVS)	33	23357115; 22203159; 16819533; 22698689; 26139080; 25303296; 24449200; 22543975	2015-10-09	Moderate	Intellectual disability (moderate); Seizures; Autism spectrum disorder; Speech delay
00180-C	genome	GRIK4	NM_014619.4(GRIK4):c.2713_2727delCTGGCGCAGGAGGCCinsGCT (p.Leu905_Glu908del)	inframe deletion	compound heterozygous	likely pathogenic	NA	NA (1KG); NA (EVS)	16.22	23357115; 22203159; 16819533; 22698689; 26139080; 25303296; 24449200; 22543975	2015-10-09	Moderate	Intellectual disability (moderate); Seizures; Autism spectrum disorder; Speech delay
00181-C	genome	FOXG1	NM_005249.4(FOXG1):c.821G>A (p.Arg274Gln)	missense	de novo	pathogenic	613454	NA (1KG); NA (ExAC)	35	19578037; 21441262	2016-01-14	Moderate	Intellectual disability (moderate); Speech delay
00183-C	genome	CHD2	NM_001271.3(CHD2):c.3787dupG (p.Val1263Glyfs)	frameshift	de novo	pathogenic	615369	NA (1KG); NA (EVS)	49	23708187; 23020937; 24207121	2015-08-07	Moderate	Intellectual disability (moderate); Speech delay; Seizures
00184-C	genome	HNRNPU	NM_031844.2(HNRNPU):c.67C>T (p.Arg23Ter)	nonsense	unknown	likely pathogenic	NA	NA (1KG); NA (EVS)	37	21800092; 22678713; 23934111; 23708187; 25356899	2015-08-07	Severe	Intellectual disability (severe); Autism spectrum disorder; Speech delay; Seizures; Facial dysmorphism; MRI Brain: normal
00186-C	genome	multiple	GRCh37/hg19 (7:69000000-72000000)x1	deletion	de novo	pathogenic	NA	NA	NA	NA	2015-10-12	Moderate	Intellectual disability (moderate); Facial dysmorphism; Speech delay; Small stature; Strabismus; Small for gestational age
00189-C	genome	DNM1	NM_001005336.2(DNM1):c.139G>A (p.Val47Met)	missense	de novo	pathogenic	616346	NA (1KG); NA (EVS)	33	20700442; 25262651; 25533962	2015-08-07	Moderate	Intellectual disability (moderate); Speech delay; Seizures; Macrocephaly; Hypotonia; MRI Brain: normal
00193-C	genome	KDM5B	NM_001314042.1(KDM5B):c.3835C>T (p.Arg1279Ter)	nonsense	unknown	VUS	NA	NA (1KG); NA (ExAC)	47	25363760; 24619213; 24307393	2015-11-12	Moderate	Intellectual disability (moderate); Speech delay; Seizures; Facial dysmorphism; Auditory processing disorder; MRI Brain: no intracranial abnormality; Dolichocephaly
00196-C	genome	PACS1	NM_018026.3(PACS1):c.607C>T (p.Arg203Trp)	missense	unknown	pathogenic	615009	0.00008 (ExAC)	21.1	23159249	2015-11-12	Moderate	Intellectual disability (moderate); Facial dysmorphism; Speech delay; Large ventricular septal defect; Left hydronephrosis; Hemangioma left lower eyelid
00198-C	genome	WDFY3	NM_014991.4(WDFY3):c.8864_8867dupTTGG (p.Phe2957Trpfs)	frameshift	de novo	VUS	NA	NA (1KG); NA (ExAC)	29.1	25198012; 22542183	2016-03-17	Moderate	Intellectual disability (moderate); Autism spectrum disorder; Speech delay
00199-C	genome	NDP	NM_000266.3(NDP):c.220C>T (p.Arg74Cys)	missense	X-linked recessive	pathogenic	310600	NA (1KG); NA (ExAC)	15.72	22563645; 1307245	2015-11-12	Moderate	Intellectual disability (moderate); Autism spectrum disorder; Facial dysmorphism; Congenital blindness; Heat CT: normal
00200-C	genome	TBR1	NM_006593.3(TBR1):c.1588_1594dupGGCTGCA (p.Thr532Argfs)	frameshift	de novo	likely pathogenic	NA	NA (1KG); NA (ExAC)	21.5	26578866; 10749215; 15066269; 12513943; 25356899; 24458984	2015-12-10	Moderate	Intellectual disability (moderate); Microcephaly; Hypotonia; Speech delay; Central hypotonia with hypertonia of extremeties; Some autistic behaviors; MRI Brain: normal
00202-C	genome	GABRA1	NM_000806.5(GABRA1):c.94C>T (p.Gln32Ter)	nonsense	unknown	VUS	615744	NA (1KG); NA (ExAC)	37	16718694; 24623842; 22812724	2015-12-10	Moderate	Intellectual disability (moderate); Speech delay
00203-C	genome	multiple	GRCh37/hg19 (16:89326001-89609600)x1	deletion	unknown	likely pathogenic		NA		25464108; 17230487	2015-11-12	Moderate	Intellectual disability (moderate); Seizures; Developmental regression; Thrombocytopenia; Short stature; Imperforate anus
00207-C	genome	PREX2	NM_024870.3(PREX2):c.1579C>A (p.Arg527Ser)	missense	compound heterozygous	VUS	NA	0.000008 (ExAC)	28.2	11955434; 18334636; 15304343	2016-03-17	Severe	Intellectual disability (severe); Hypotonia; Seizures; Microcephaly; Facial dysmorphism; Speech delay; MRI Brain: Abnormal periventricular signal intensity; Hypoplastic corpus callosum (first MRI Brain read as normal); Micrognathi; Nonleathal osteopetrosis; Failure to thrive; Small stature; Vision impaired
00207-C	genome	PREX2	NM_024870.3(PREX2):c.428G>A (p.Arg143Gln)	missense	compound heterozygous	VUS	NA	0.000016 (ExAC)	14.6	11955434; 18334636; 15304343	2016-03-17	Severe	Intellectual disability (severe); Hypotonia; Seizures; Microcephaly; Facial dysmorphism; Speech delay; MRI Brain: Abnormal periventricular signal intensity; Hypoplastic corpus callosum (first MRI Brain read as normal); Micrognathi; Nonleathal osteopetrosis; Failure to thrive; Small stature; Vision impaired
00208-C	genome	DNAJC28	NM_001040192.2(DNAJC28):c.502G>T (p.Glu168Ter)	nonsense	homozygous recessive	VUS	NA	0.000049 (ExAC)	38	12036298	2015-11-12	Moderate	Intellectual disability (moderate); Speech delay; Hypotonia; Seizures; Aggressive behavior; MRI Brain: optic nerve atrophy
00213-C	genome	AUTS2	NM_015570.3(AUTS2):c.1486dupC (p.Gln496Profs)	frameshift	de novo	likely pathogenic	615834	NA (1KG); NA (ExAC)	37	23332918; 22872102	2015-11-12	Moderate	Intellectual disability (moderate); Speech delay; Regression in development; Optic nerve hypoplasia; MRI Brain: normal; EEG: normal
00216-C	genome	RUFY3	NM_001037442.3(RUFY3):c.763dupG (p.Gln256Serfs)	frameshift	de novo	VUS	NA	NA (1KG); NA (ExAC)	25.6	17439943	2015-11-12	Moderate	Intellectual disability (moderate); Autism spectrum disorder; Significant regression; Aggressive behavior; Anxiety attacks; MRI Brain: small spot on pituitary
00217-C	genome	CHD2	NM_001271.3(CHD2):c.1551delC (p.Gln518Argfs)	frameshift	de novo	pathogenic	615369	NA (1KG); NA (ExAC)	27.6	23708187; 23020937; 24207121	2015-11-12	Moderate	Intellectual disability (moderate); Autism spectrum disorder; Seizures; ADHD; OCD
00218-C	genome	MTOR	NM_004958.3(MTOR):c.505-2A>G	splice	unknown	VUS	616638	NA (1KG); NA (ExAC)	14.97	23934111; 22729223; 11707573; 24671992	2015-11-12	Severe	Intellectual disability (severe); Autism spectrum disorder; Speech delay; Facial dysmorphism; Metopic synostosis; Failure to thrive; Hypospadia; Contractures of 3rd, 4th, and 5th digits of left hand; Hypoplastic nails; Visual impairment; Cranial Ultrasound: normal; MRI Brain: normal
00218-S	genome	MTOR	NM_004958.3(MTOR):c.505-2A>G	splice	unknown	VUS	616638	NA (1KG); NA (ExAC)	14.97	23934111; 22729223; 11707573; 24671992	2015-11-12	Moderate	Intellectual disability (moderate); Seizures; MRI Brain: double cortex; Bilateral ban heterotropias
00219-C	genome	PPP2R5D	NM_006245.3(PPP2R5D):c.592G>A (p.Glu198Lys)	missense	de novo	pathogenic	616355	NA (1KG); NA (ExAC)	36	26168268; 25972378	2016-02-11	Moderate	Intellectual disability (moderate); Autism spectrum disorder; Hypotonia; Speech delay; Macrocephaly
00222-C	genome	MECP2	NM_004992.3(MECP2):c.502C>T (p.Arg168Ter)	nonsense	de novo	pathogenic	312750	NA (1KG); NA (ExAC)	32	10577905	2015-11-12	Moderate	Intellectual disability (moderate); Hypotonia; Speech delay
00224-C	genome	WARS2	NM_015836.3(WARS2):c.715C>T (p.Arg239Ter)	nonsense	compound heterozygous	likely pathogenic	NA	0.000016 (ExAC)	15.82	23433712	2015-12-10	Moderate	Intellectual disability (moderate); Optic atrophy; Profound episode of liver failure at 4 months; Fatigue; Hx of poor sweating; Stable lower throcic syrinx
00224-C	genome	WARS2	NM_015836.3(WARS2):c.791A>G (p.Tyr264Cys)	missense	compound heterozygous	likely pathogenic	NA	0.000049 (ExAC)	18.6	23433712	2015-12-10	Moderate	Intellectual disability (moderate); Optic atrophy; Profound episode of liver failure at 4 months; Fatigue; Hx of poor sweating; Stable lower throcic syrinx
00227-C	genome	MED13L	NM_015335.4(MED13L):c.6485C>T (p.Thr2162Met)	missense	de novo	pathogenic	616789	NA (1KG); NA (ExAC)	31	25356899; 24781760	2015-12-10	Moderate	Intellectual disability (moderate); Facial dysmorphism; Speech delay; Microcephaly; Small stature; Bilateral 4th finger clinodactyly
00232-C	genome	DYRK1A	NM_001396.3(DYRK1A):c.1639C>T (p.Gln547Ter)	nonsense	de novo	pathogenic	614104	NA (1KG); NA (ExAC)	50	25707398; 25920557; 25156961	2015-12-10	Moderate	Intellectual disability (moderate); Hypertonia; Seizures; Speech delay; Cortical vision impairment; MRI Brain: normal
00233-C	genome	multiple	GRCh37/hg19 (7:88149358-89865793)x3	duplication	paternally inherited	VUS	NA	NA	NA	21844811; 25783485	2016-01-14	Moderate	Intellectual disability (moderate); Autism spectrum disorder; Speech delay
00233-S	genome	multiple	GRCh37/hg19 (7:88149358-89865793)x3	duplication	paternally inherited	VUS	NA	NA	NA	21844811; 25783485	2016-01-14	Moderate	Intellectual disability (moderate); Speech delay
00248-C	genome	CTR9	NM_014633.4(CTR9):c.1126G>A (p.Glu376Lys)	missense	de novo	VUS	NA	NA (1KG); NA (ExAC)	26.8	26048990	2016-01-14	Mild	Intellectual disability (mild); Seizures; Gross motor delays since infancy; Uncoordinated; Generalized muscle weakness; Easily fatigued; Abnormal voice/speech; MRI Brain: normal
00250-C	genome	RPH3A	NM_001143854.1(RPH3A):c.1349C>G (p.Thr450Ser)	missense	de novo	VUS	NA	NA (1KG); NA (ExAC)	29.8	26679993; 10407024	2016-01-14	Moderate	Intellectual disability (moderate); Speech delay; Hypotonia; Seizures; G-tube, GERD; Hypospadias; Wolf-Parkinson White Syndrome; Poor sucking and swallowing; MRI Brain: Periventricular leukomalacia; No evidence of hemorrhage
00253-C	genome	CDK13	NM_003718.4(CDK13):c.2525A>G (p.Asn842Ser)	missense	de novo	pathogenic	NA	NA (1KG); NA (ExAC)	15.11	28135719	2016-05-12	Moderate	Intellectual disability (moderate); Speech delay; Facial dysmorphism; Hypotonia; Failure to thrive; MRI Brain: asymmetry right cerebellar lobe, may represent cerebellar heterotopia; Echo and abdominal ultrasound: normal
00255-C	genome	KIF1A	NM_001244008.1(KIF1A):c.265T>G (p.Tyr89Asp)	missense	de novo	pathogenic	614255	NA (1KG); NA (ExAC)	24.5	21376300; 25265257; 25253658; 26410750; 26354034	2016-01-14	NA	Developmental delay (mild); Cognitive delays in reading, spelling, and math with special education; Muscle weakness; MRI Brain: normal; Spastic diplegia (progressive)
00256-C	genome	ARID1B	NM_020732.3(ARID1B):c.2242C>T (p.Gln748Ter)	nonsense	de novo	pathogenic	135900	NA (1KG); NA (ExAC)	39	22426309; 24569609; 25674384	2016-01-14	Moderate	Intellectual disability (moderate); Speech delay; Facial dysmorphism; Cryptorchidism; MRI Brain: agenesis of the corpus callosum
00259-C	genome	ANKRD11	NM_001256182.1(ANKRD11):c.6472G>T (p.Glu2158Ter)	nonsense	de novo	pathogenic	148050	NA (1KG); NA (ExAC)	48	25464108; 17230487	2016-01-14	Moderate	Intellectual disability (moderate); Speech delay; Facial dysmorphism; Seizures; Autism spectrum disorder; Tremors; Failure to thrive; MRI Brain: normal
00262-C	genome	CREBBP	NM_004380.2(CREBBP):c.5237G>T (p.Gly1746Val)	missense	de novo	VUS	180849	NA (1KG); NA (ExAC)	17.09	20689175; 26788536	2016-02-11	Moderate	Intellectual disability (moderate); Speech delay; Facial dysmorphism; Seizures; Macrocephaly; Obstructive hydrocephalus diagnosed and surgery at 13 months
00263-C	genome	SHANK3	NM_033517.1(SHANK3):c.1010C>G (p.Thr337Ser)	missense	de novo	VUS	606232	NA (1KG); NA (ExAC)	12.58	11431708; 12073014; 17173049; 22892527; 20385823	2016-02-11	Moderate	Intellectual disability (moderate); Speech delay; Facial dysmorphism
00265-C	genome	ROCK2	NM_004850.4(ROCK2):c.2140C>T (p.Arg714Ter)	nonsense	de novo	VUS	NA	NA (1KG); NA (ExAC)	44	12832488; 19509062; 21282601; 16289136	2016-02-11	Moderate	Intellectual disability (moderate); Speech delay; Facial dysmorphism; Congential heart malformation; Congenital cataracts; Short stature; Femoral fractures; Joint hypermobility; Congenital preauricular pit; Hx of hydronephrosis; Atrial septal defect; Ventricular septal defect; Patent ductus arteriosus; Platyspondylia of thoracic spine
00267-C	genome	FOXG1	NM_005249.4(FOXG1):c.454delG (p.Glu154Argfs)	frameshift	de novo	pathogenic	613454	NA (1KG); NA (ExAC)	12.56	19578037; 21441262	2016-02-11	Severe	Intellectual disability (severe); Hypotonia; Seizures; Microcephaly; Speech delay; Delayed visual maturation; Esotropia; MRI Brain: Delayed or abnormal myelination within the frontal lobes
00269-C	genome	HCFC1	NM_005334.2(HCFC1):c.1429G>A (p.Ala477Thr)	missense	X-linked recessive	VUS	309541	0.000013 (ExAC)	11.43	23000143; 24011988	2016-03-17	Moderate	Intellectual disability (moderate); Speech delay; Seizures
00270-C	genome	MAST1	NM_014975.2(MAST1):c.278C>T (p.Ser93Leu)	missense	de novo	likely pathogenic	NA	NA (1KG); NA (ExAC)	28.3	18206861; 25666757	2016-05-12	Moderate	Intellectual disability (moderate); Speech delay; Hypotonia; Facial dysmorphism; Autism spectrum disorder; Strabismus; MRI Brain: normal
00271-C	genome	SLC2A1	NM_006516.2(SLC2A1):c.574_575delAT (p.Ile192Hisfs)	frameshift	de novo	pathogenic	606777	NA (1KG); NA (ExAC)	16.76	9462754	2016-03-17	Moderate	Intellectual disability (moderate); Speech delay; Facial dysmorphism; Autism spectrum disorder; Seizures; Dystonia; MRI Brain: normal
00274-C	genome	MED13	NM_005121.2(MED13):c.4198C>T (p.Arg1400Ter)	nonsense	de novo	VUS	NA	NA (1KG); NA (ExAC)	43	25693131; 22162340	2016-03-17	Moderate	Intellectual disability (moderate); Speech delay; ADHD; Chronic sleep issues; PDD with moderate expressive language disorder; Subaortic stenosis
00275-C	genome	CHD7	NM_017780.3(CHD7):c.6955C>T (p.Arg2319Cys)	missense	de novo	pathogenic	214800	NA (1KG); NA (ExAC)	22.6	20130577; 16400610	2016-03-17	Moderate	Intellectual disability (moderate); Facial dysmorphism; Hypotonia; Failure to thrive; GERD; Congenital laryngeal abnormalities; Right facial palsy; Laryngomalacia; Hip dysplasia; MRI Brain: no intracranial abnormality
00278-C	genome	MECP2	NM_004992.3(MECP2):c.1157_1197del41 (p.Leu386Hisfs)	frameshift	de novo	pathogenic	312750	NA (1KG); NA (ExAC)	36	10577905	2016-03-17	Moderate	Intellectual disability (moderate); Facial dysmorphism; Hypotonia; Microcephaly; MRI Brain: no abnormality of myelination; No abnormality of white or gray matter
00279-C	genome	ASXL3	NM_030632.2(ASXL3):c.6640T>C (p.Ser2214Pro)	missense	unknown	VUS	615485	NA (1KG); NA (ExAC)	21.5	23383720; 24044690; 23672984	2016-03-17	Moderate	Intellectual disability (moderate); Speech delay; Seizures; MRI Brain: normal
00292-C	genome	SPG11	NM_025137.3(SPG11):c.1621C>T (p.Gln541Ter)	nonsense	compound heterozygous	pathogenic	616668	0.000009 (ExAC)	35	24794856; 26556829	2016-04-14	NA	Muscle weakness; Cognitive decline; Gross motor delays; Leukodystrophy; Mild muscular wasting with gait abnormalities; Nerve conduction studies not consistent with PMP22 related disorders
00292-C	genome	SPG11	NM_025137.3(SPG11):c.6899T>C (p.Leu2300Pro)	missense	compound heterozygous	pathogenic	616668	NA (ExAC)	27.7	24794856; 26556829	2016-04-14	NA	Muscle weakness; Cognitive decline; Gross motor delays; Leukodystrophy; Mild muscular wasting with gait abnormalities; Nerve conduction studies not consistent with PMP22 related disorders
00294-C	genome	TUBB	NM_178014.3(TUBB):c.662C>T (p.Thr221Ile)	missense	de novo	pathogenic	615771	NA (1KG); NA (ExAC)	16.75	23246003	2016-04-14	Moderate	Intellectual disability (moderate); Failure to thrive; Microcephaly; Congenital cataracts; MRI Brain: dysgenesis of the splenium of the corpus callosum, abnormal white matter tracts, diffuse cerebral and cerebellar volume loss
00296-C	genome	SATB2	NM_015265.3(SATB2):c.1495A>T (p.Lys499Ter)	nonsense	de novo	pathogenic	612313	NA (1KG); NA (ExAC)	41	2918541; 17377962; 25885067	2016-04-14	Moderate	Intellectual disability (moderate); Speech delay; Hypotonia; Large, crowded teeth; MRI Brain: asymmetric with increased periatrial signal abnormality within the right lateral ventricle, mild degree of vacuo dilation right lateral ventricle
00310-C	genome	NBEA	NM_015678.4(NBEA):c.6637C>T (p.Arg2213Ter)	nonsense	unknown	VUS	NA	NA (1KG); NA (ExAC)	52	23277425; 22109531; 3377648; 12826745; 15655077; 5574322; 23153818	2016-05-12	Moderate	Intellectual disability (moderate); Speech delay; Seizures; Decreased mobility of joints
00315-C	genome	PHF6	NM_032458.2(PHF6):c.1024C>T (Arg342Ter)	nonsense	X-linked recessive	pathogenic	301900	NA (1KG); NA (ExAC)	34	23791194; 14756673; 15241480; 12415272; 13871358	2016-06-09	Moderate	Intellectual disability (moderate); Speech delay; Hypotonia; Facial dysmorphism; Distal joint laxity; Hypospadias; Atrial septal defect
00315-S	genome	PHF6	NM_032458.2(PHF6):c.1024C>T (Arg342Ter)	nonsense	X-linked recessive	pathogenic	301900	NA (1KG); NA (ExAC)	34	23791194; 14756673; 15241480; 12415272; 13871358	2016-06-09	NA	Developmental delay (mild); Speech delay; Facial dysmorphism; Processing disorder
00317-C	genome	WDR45	NM_007075.3(WDR45):c.614G>A (Gly205Asp)	missense	de novo	pathogenic	300894	NA (1KG); NA (ExAC)	20.9	23176820; 23435086	2016-06-09	Moderate	Intellectual disability (moderate); Speech delay
00318-C	genome	ANKRD11	NM_013275.5(ANKRD11):c.6793delC (p.Ala2265Profs)	frameshift	de novo	pathogenic	148050	NA (1KG); NA (ExAC)	15.71	25424714; 25464108; 17230487	2016-06-09	Moderate	Intellectual disability (moderate); Seizures; Facial dysmorphism; Hearing impairment; Myalgia; Biochemical testing: decreased Complex I & V, Complex III near 5% reference
00319-C	genome	MTOR	NM_004958.3(MTOR):c.6981G>A (Met2327Ile)	missense	de novo	pathogenic	616638	NA (1KG); NA (ExAC)	32	23934111; 22729223	2016-06-09	Severe	Intellectual disability (severe); Speech delay; Facial dysmorphism; Microcephaly; Hx of obstructive and central apnea
00320-C	genome	KCNQ2	NM_172107.2(KCNQ2):c.916delTTC (Phe305del)	inframe deletion	de novo	pathogenic	613720	NA (1KG); NA (ExAC)	16.53	22936888; 20437616	2016-06-09	Severe	Intellectual disability (severe); Speech delay; Hypotonia; Seizures; Truncal hypotonia; Hypertonia of extremeties; Cortical vision impairment; MRI Brain: diffuse white matter volume loss; No hyperactue or acute or early subacute infarction
00321-C	genome	ZEB2	NM_014795.3(ZEB2):c.2679delCCAAAC (Ala891Glnfs)	frameshift	de novo	pathogenic	235730	NA (1KG); NA (ExAC)	40	11279515; 11891681	2016-06-09	Moderate	Intellectual disability (moderate); Speech delay; Facial dysmorphism; Relative macrocephaly; Congenital hydronephrosis; Congenital solitary kidney; Congenital imperforate anus; Bicuspid aortic valve; MRI Brain: absence of corpus callosum
00322-C	genome	SMARCA2	NM_139045.2(SMARCA2):c.3485G>A (Arg1162His)	missense	de novo	pathogenic	601358	NA (1KG); NA (ExAC)	25.8	22366787; 22822383; 19363039	2016-06-09	Moderate	Intellectual disability (moderate); Speech delay; Facial dysmorphism; Seizures; Failure to thrive
00325-C	genome	EHMT1	NM_024757.4(EHMT1):c.673C>T (p.Arg225Ter)	nonsense	de novo	pathogenic	610253	NA (1KG); NA (ExAC)	35	19264732; 27373831	2016-07-14	Moderate	Intellectual disability (moderate); Speech delay; Hypotonia; Protruding tongue; Myopia; Hydronephrosis; Metabolic workup: normal
00326-C	genome	SCN8A	NM_014191.3(SCN8A):c.4850G>A (p.Arg1617Gln)	missense	de novo	pathogenic	614558	NA (1KG); NA (ExAC)	23.1	26029160; 25239001; 23708187; 22365152; 24888894	2016-07-14	Moderate	Intellectual disability (moderate); Speech delay; Autism spectrum disorder; Seizures; Tremors, weakness, and clumsy when running; MRI Brain: cerebellar atrophy and mild prominence of the supratentorial cisterns and sulci
00328-C	genome	GLB1	NM_000404.3(GLB1):c.601C>T (p.Arg201Cys)	missense	compound heterozygous	pathogenic	230600	0.000033 (ExAC)	22.4	1907800; 1909089; 12644936; 8213816	2016-07-14	Moderate	Intellectual disability (moderate); Speech delay; Hypotonia; Speech regression
00328-C	genome	GLB1	NM_000404.3(GLB1):c.1733A>G (p.Lys578Arg)	missense	compound heterozygous	pathogenic	230600	0.000033 (ExAC)	33	1907800; 1909089; 12644936; 8213816	2016-07-14	Moderate	Intellectual disability (moderate); Speech delay; Hypotonia; Speech regression
00329-C	genome	FOXG1	NM_005249.4(FOXG1):c.553A>T (p.Ser185Cys)	missense	de novo	likely pathogenic	613454	NA (1KG); NA (ExAC)	17.68	19578037; 21441262	2016-07-14	Moderate	Intellectual disability (moderate); Speech delay; Seizures; Autism spectrum disorder
00330-C	genome	multiple	GRCh37/hg19 (17:4323438-4660458)x3	duplication	de novo	VUS	NA	NA	NA	NA	2016-07-14	NA	Developmental delay (mild); Autism spectrum disorder; Speech delay; Memory and attention issues; Very low processing speed; Deficits in fine motor skills; Anxiety; Tantrums; Joint laxity; Multicystic left kidney; Cardiology evaluation: normal
00334-C	genome	CTSA	NM_000308.2(CTSA):c.105_108delGCTGinsC	frameshift	homozygous recessive	VUS	256540	NA (1KG); NA (ExAC)	31	8968752; 10944848; 9603439; 8514852	2016-08-11	Severe	Intellectual disability (severe); Speech delay; Hypotonia; Seizures; Microcephaly; Cranial ultrasound (2 days old): abnormal echodensity in basil ganglia area bilaterally and some abnormalities in the ependymal lining of the ventricles; MRI Brain: unremarkable for age.
00336-C	genome	JMJD1C	NM_032776.1(JMJD1C):c.6410A>T (p.E2137V)	missense	unknown	VUS	NA	NA (1KG); NA (ExAC)	23.1	25363768; 17290275; 22495311; 26181491	2016-08-11	Moderate	Intellectual disability (moderate); Speech delay; Seizures; Autism spectrum disorder; MRI Brain: normal
00338-C	genome	PURA	NM_005859.4(PURA):c.710C>T (p.S237F)	missense	unknown	likely pathogenic	616158	NA (1KG); NA (ExAC)	24	25342064; 25533962; 27148565	2016-08-11	Moderate	Intellectual disability (moderate); Speech delay; Café-au-lait macules: 1-5
00340-C	genome	AHDC1	NM_001029882.2(AHDC1):c.2229delG	frameshift	de novo	pathogenic	615829	NA (1KG); NA (ExAC)	33	24791903; 27148574; 28135719; 25574029; 19166990; 21841781; 25217958	2016-08-11	Moderate	Intellectual disability (moderate); Speech delay; Macrocephaly; Facial dysmorphism; Short stature (low somatomedin-C level); Submucousal cleft palate; Hypertelorism; Low set ear; Delayed bone age; Crowded teeth; Macrocrania; Bilateral inguinal hernias; Bilateral coxa valga
* At time of analysis
