# Supplementary material for: Genomic diagnosis for children with intellectual disability and/or developmental delay
Source: Genome Med. 2017 May 30;9:43. doi: 10.1186/s13073-017-0433-1 (PMC5448144; doi:10.1186/s13073-017-0433-1)
Supplement: Supplementary file 6 — Ranks of pathogenic/likely pathogenic variants filtered without parental data relative to trio-defined de novo events. Graphical representation of this data is shown in Fig. 2. (XLSX 47 kb) [file 13073_2017_433_MOESM6_ESM.xlsx]

## Sheet: Sheet1
Individual ID	Assay	Gene	Variant Info	Functional Category	Inheritance	Pathogenicity Score	Rare Rank	Coding Rank	OMIM/DDG2P Rank	Coding+OMIM/DDG2P Rank	DeNovo Rank
00135-S	genome	RIT1	NM_006912.5(RIT1):c.67A>C (p.Lys23Gln)	missense	de novo	pathogenic	5	5	1	1	1
00141-C	genome	ZNF238	NM_205768.2(ZBTB18):c.160T>C (p.Cys54Arg)	missense	de novo	likely pathogenic	331	43	NA	NA	1
00143-C	genome	SHANK2	NM_012309.4(SHANK2):c.1896dupA (p.Asp633Argfs)	frameshift	de novo	pathogenic	9	7	2	2	1
00146-C	genome	DDX3X	NM_001356.4(DDX3X):c.619C>T (p.Gln207Ter)	nonsense	de novo	pathogenic	2	2	1	1	1
00147-C	genome	DYNC1H1	NM_001376.4(DYNC1H1):c.10573C>T (p.Arg3525Cys)	missense	de novo	pathogenic	121	26	8	6	4
00158-C	genome	MAGEL2	NM_019066.4(MAGEL2):c.3208G>T (p.Glu1070Ter)	nonsense	de novo	pathogenic	2	3	2	2	3
00167-C	genome	KIF1A	NM_001244008.1(KIF1A):c.946C>T (p.Arg316Trp)	missense	de novo	pathogenic	536	64	25	13	9
00177-C	genome	ARID1B	NM_020732.3(ARID1B):c.6100C>T (p.Gln2034Ter)	nonsense	de novo	pathogenic	1	1	1	1	1
00178-C	genome	MEF2C	NM_001131005.2(MEF2C):c.71G>A (p.Arg24Lys)	missense	de novo	pathogenic	8	8	3	3	1
00181-C	genome	FOXG1	NM_005249.4(FOXG1):c.821G>A (p.Arg274Gln)	missense	de novo	pathogenic	4	4	2	2	1
00183-C	genome	CHD2	NM_001271.3(CHD2):c.3787dupG (p.Val1263Glyfs)	frameshift	de novo	pathogenic	1	1	NA	NA	1
00189-C	genome	DNM1	NM_001005336.2(DNM1):c.139G>A (p.Val47Met)	missense	de novo	pathogenic	14	7	2	2	1
00200-C	genome	TBR1	NM_006593.3(TBR1):c.1588_1594dupGGCTGCA (p.Thr532Argfs)	frameshift	de novo	likely pathogenic	174	28	NA	NA	4
00213-C	genome	AUTS2	NM_015570.3(AUTS2):c.1486dupC (p.Gln496Profs)	frameshift	de novo	likely pathogenic	3	3	1	1	1
00217-C	genome	CHD2	NM_001271.3(CHD2):c.1551delC (p.Gln518Argfs)	frameshift	de novo	pathogenic	34	11	NA	NA	1
00219-C	genome	PPP2R5D	NM_006245.3(PPP2R5D):c.592G>A (p.Glu198Lys)	missense	de novo	pathogenic	7	7	2	2	1
00222-C	genome	MECP2	NM_004992.3(MECP2):c.502C>T (p.Arg168Ter)	nonsense	de novo	pathogenic	17	12	1	1	1
00227-C	genome	MED13L	NM_015335.4(MED13L):c.6485C>T (p.Thr2162Met)	missense	de novo	pathogenic	17	10	3	2	1
00232-C	genome	DYRK1A	NM_001396.3(DYRK1A):c.1639C>T (p.Gln547Ter)	nonsense	de novo	pathogenic	1	1	1	1	1
00253-C	genome	CDK13	NM_003718.4(CDK13):c.2525A>G (p.Asn842Ser)	missense	de novo	pathogenic	817	72	NA	NA	9
00255-C	genome	KIF1A	NM_001244008.1(KIF1A):c.265T>G (p.Tyr89Asp)	missense	de novo	pathogenic	77	27	7	5	2
00256-C	genome	ARID1B	NM_020732.3(ARID1B):c.2242C>T (p.Gln748Ter)	nonsense	de novo	pathogenic	3	3	1	1	1
00259-C	genome	ANKRD11	NM_001256182.1(ANKRD11):c.6472G>T (p.Glu2158Ter)	nonsense	de novo	pathogenic	1	1	1	1	1
00267-C	genome	FOXG1	NM_005249.4(FOXG1):c.454delG (p.Glu154Argfs)	frameshift	de novo	pathogenic	938	112	58	20	21
00270-C	genome	MAST1	NM_014975.2(MAST1):c.278C>T (p.Ser93Leu)	missense	de novo	likely pathogenic	27	8	NA	NA	1
00271-C	genome	SLC2A1	NM_006516.2(SLC2A1):c.574_575delAT (p.Ile192Hisfs)	frameshift	de novo	pathogenic	568	77	32	9	5
00275-C	genome	CHD7	NM_017780.3(CHD7):c.6955C>T (p.Arg2319Cys)	missense	de novo	pathogenic	119	22	5	3	1
00278-C	genome	MECP2	NM_004992.3(MECP2):c.1157_1197del41 (p.Leu386Hisfs)	frameshift	de novo	pathogenic	7	5	1	1	1
00294-C	genome	TUBB	NM_178014.3(TUBB):c.662C>T (p.Thr221Ile)	missense	de novo	pathogenic	557	51	19	5	3
00296-C	genome	SATB2	NM_015265.3(SATB2):c.1495A>T (p.Lys499Ter)	nonsense	de novo	pathogenic	3	4	1	1	2
00317-C	genome	WDR45	NM_007075.3(WDR45):c.614G>A (Gly205Asp)	missense	de novo	pathogenic	202	30	8	5	2
00318-C	genome	ANKRD11	NM_013275.5(ANKRD11):c.6793delC (p.Ala2265Profs)	frameshift	de novo	pathogenic	798	82	48	16	9
00319-C	genome	MTOR	NM_004958.3(MTOR):c.6981G>A (Met2327Ile)	missense	de novo	pathogenic	24	12	3	2	1
00320-C	genome	KCNQ2	NM_172107.2(KCNQ2):c.916delTTC (Phe305del)	inframe deletion	de novo	pathogenic	572	71	29	12	4
00321-C	genome	ZEB2	NM_014795.3(ZEB2):c.2679delCCAAAC (Ala891Glnfs)	frameshift	de novo	pathogenic	2	2	2	2	1
00322-C	genome	SMARCA2	NM_139045.2(SMARCA2):c.3485G>A (Arg1162His)	missense	de novo	pathogenic	65	20	3	3	1
00325-C	genome	EHMT1	NM_024757.4(EHMT1):c.673C>T (p.Arg225Ter)	nonsense	de novo	pathogenic	7	9	1	1	1
00326-C	genome	SCN8A	NM_014191.3(SCN8A):c.4850G>A (p.Arg1617Gln)	missense	de novo	pathogenic	94	26	4	4	2
00329-C	genome	FOXG1	NM_005249.4(FOXG1):c.553A>T (p.Ser185Cys)	missense	de novo	likely pathogenic	528	113	34	8	22
00340-C	genome	AHDC1	NM_001029882.2(AHDC1):c.2229delG	frameshift	de novo	pathogenic	17	24	6	6	1
