# Supplementary material for: Genomic diagnosis for children with intellectual disability and/or developmental delay
Source: Genome Med. 2017 May 30;9:43. doi: 10.1186/s13073-017-0433-1 (PMC5448144; doi:10.1186/s13073-017-0433-1)
Supplement: Supplementary file 7 — Secondary findings in study participants. All secondary findings identified in the study are listed. (XLSX 28 kb) [file 13073_2017_433_MOESM7_ESM.xlsx]

## Sheet: Sheet1
Individual ID	Assay	Gene	Variant Info	Functional Category	Gene List	Associated Phenotype	Pathogenicity Score
00004-M	exome	SLC22A5	NM_003060.3(SLC2A5):c.424G>T (p.Ala142Ser);NM_003060.3(SLC2A5):c.1319C>T (p.Thr440Met);NM_003060.3(SLC2A5):c.1463G>A (p.Arg488His)	missense, missense, missense	secondary diagnosis	Systemic primary carnitine deficiency	pathogenic
00023-D	exome	HEXA	NM_000520.5(HEXA):c.1073+1G>A	splice	carrier	Tay-Sachs disease	pathogenic
00024-D	exome	CFTR	NM_000492.3(CFTR):c.2052dupA (p.Gln685Thrfs)	frameshift	carrier	Cystic fibrosis	pathogenic
00033-M	genome	CFTR	NM_000492.3(CFTR):c.1521_1523delCTT (p.Phe508delPhe)	inframe deletion	carrier	Cystic fibrosis	pathogenic
00035-D	exome	BRCA2	NM_000059.3(BRCA2):c.658_659delGT (p.Val220Ilefs)	frameshift	ACMG	Familial breast and ovarian cancer	pathogenic
00035-D	exome	HEXA	NM_000520.5(HEXA):c.1274_1277dupTATC (p.Tyr427Ilefs)	frameshift	carrier	Tay-Sachs disease	pathogenic
00042-M	exome	CFTR	NM_000492.3(CFTR):c.1521_1523delCTT (p.Phe508delPhe)	inframe deletion	carrier	Cystic fibrosis	pathogenic
00057-C	exome	OCA2	NM_000275.2(OCA2):c.1327G>A (p.Val443Ile);NM_000275.2(OCA2):c.2051_2055het_delTTTTTinsGTTT	missense, frameshift	secondary diagnosis	Oculocutaneous albinism type II	pathogenic
00057-S	exome	OCA2	NM_000275.2(OCA2):c.1327G>A (p.Val443Ile);NM_000275.2(OCA2):c.2051_2055het_delTTTTTinsGTTT	missense, frameshift	secondary diagnosis	Oculocutaneous albinism type II	pathogenic
00067-D	exome	CFTR	NM_000492.3(CFTR):c.1521_1523delCTT (p.Phe508delPhe)	inframe deletion	carrier	Cystic fibrosis	pathogenic
00067-D	exome	MSH2	NM_000251.2(MSH2):c.1707delT	frameshift	ACMG	Hereditary nonpolyposis colorectal cancer	pathogenic
00067-M	exome	CFTR	NM_000492.3(CFTR):c.350G>A (p.Arg117His)	missense	carrier	Cystic fibrosis	likely pathogenic
00070-M	exome	CFTR	NM_000492.3(CFTR):c.1521_1523delCTT (p.Phe508delPhe)	inframe deletion	carrier	Cystic fibrosis	pathogenic
00075-D	exome	HBB	NM_000518.4(HBB):c.79G>A (p.Glu27Lys)	missense	carrier	Sickle cell anemina, beta-thalassemia	pathogenic
00090-D	exome	PMS2	NM_000535.5(PMS2:)c.736_741delinsTGTGTGTGAAG (p.Pro246Cysfs)	frameshift	secondary diagnosis	Hereditary nonpolyposis colorectal cancer	pathogenic
00092-M	exome	KCNQ1	NM_000218.2(KCNQ1):c.1096C>T (p.Arg366Trp)	missense	ACMG	Long QT syndrome, familial atrial fibrillation	pathogenic
00108-D	genome	RET	NM_020975.4(RET):c.1826G>A (p.Cys609Tyr)	missense	ACMG	Multiple endocrine neoplasia, medullary thyroid carcinoma	pathogenic
00109-D	exome	CFTR	NM_000492.3(CFTR):c.1652G>A (p.Gly551Asp)	missense	carrier	Cystic fibrosis	pathogenic
00110-M	exome	HBB	NM_000518.4(HBB):c.20A>T (p.Glu7Val)	missense	carrier	Sickle cell anemina, beta-thalassemia	pathogenic
00113-D/00113-M	exome	ATP7B	NM_000053.3(ATP7B):c.2605G>A (p.Gly869Arg);NM_000053.3(ATP7B):c.3688A>G (p.Ile1230Val)	missense, missense	secondary carrier	Wilson disease	likely pathogenic
00136-M	genome	CFTR	NM_000492.3(CFTR):c.1021_1022dupTC (p.Phe342Hisfs)	frameshift	carrier	Cystic fibrosis	pathogenic
00163-M	genome	DSG2	NM_001943.3(DSG2):c.2955delT	frameshift	ACMG	Dilated cardiomyopathy	pathogenic
00168-D	genome	DSG2	NM_001943.3(DSG2):c.3059_3062delAGAG (p.Glu1020Alafs)	frameshift	ACMG	Dilated cardiomyopathy	likely pathogenic
00170-D	genome	CFTR	NM_000492.3(CFTR):c.350G>A (p.Arg117His)	missense	carrier	Cystic fibrosis	likely pathogenic
00170-M	genome	CFTR	NM_000492.3(CFTR):c.1624G>T (p.Gly542Ter)	nonsense	carrier	Cystic fibrosis	pathogenic
00171-C	genome	FYCO1	NM_024513.3(FYCO1):c.4271G>A (p.Arg1424Gln);NM_024513.3(FYCO1):c.3327_3328delCT	missense, frameshift	secondary diagnosis	Autosomal recessive cataract 18	pathogenic
00175-M	genome	PKD2	NM_000297.3(PKD2):c.1319+1G>A	splice	secondary diagnosis	Polycystic kidney disease	pathogenic
00200-M	genome	MC4R	NM_005912.2(MC4R):c.812G>A (p.Cys271Tyr)	missense	secondary diagnosis	Autsomal dominant obesity	pathogenic
00213-D	genome	ACTN1	NM_001130004.1(ACTN1):c.313G>A (p.Val105Ile)	missense	secondary diagnosis	Platelet-type bleeding disorder 15	pathogenic
00216-M	genome	SCN5A	NM_000335.4(SCN5A):c.3908C>T (p.Thr1303Met)	missense	ACMG	Brugada syndrome	likely pathogenic
00217-D	genome	ANK2	NM_001148.4(ANK2):c.4373A>G (p.Glu1458Gly)	missense	secondary diagnosis	Ankyrin-B-related cardiac arrhythmia	likely pathogenic
00218-C	genome	BRCA2	NM_000059.3(BRCA2):c.1736T>G (p.Leu579Ter)	nonsense	ACMG	Familial breast and ovarian cancer	pathogenic
00227-D	genome	MYBPC3	NM_000256.3(MYBPC3):c.1624G>C (p.Glu542Gln)	missense	secondary diagnosis	Hypertrophic cardiomyopathy	pathogenic
00227-M	genome	CFTR	NM_000492.3(CFTR):c.1521_1523delCTT (p.Phe508delPhe)	inframe deletion	carrier	Cystic fibrosis	pathogenic
00232-D	genome	BRCA1	NM_007294.3(BRCA1):c.5266dupC (p.Gln1756Profs)	frameshift	ACMG	Familial breast and ovarian cancer	pathogenic
00232-D	genome	CFTR	NM_000492.3(CFTR):c.1521_1523delCTT (p.Phe508delPhe)	inframe deletion	carrier	Cystic fibrosis	pathogenic
00237-M	genome	CFTR	NM_000492.3(CFTR):c.1521_1523delCTT (p.Phe508delPhe)	inframe deletion	carrier	Cystic fibrosis	pathogenic
00245-D	genome	CFTR	NM_000492.3(CFTR):c.1624G>T (p.Gly542Ter)	nonsense	carrier	Cystic fibrosis	pathogenic
00247-M	genome	CFTR	NM_000492.3(CFTR):c.1652G>A (p.Gly551Asp)	missense	carrier	Cystic fibrosis	pathogenic
00250-C	genome	PRKAG2	NM_016203.3(PRKAG2):c.547G>A (p.Glu183Lys)	missense	secondary diagnosis	Wolff-Parkinson-White syndrome	pathogenic
00250-M	genome	SCN4A	NM_000334.4(SCN4A):c.3938C>T (p.Thr1313Met)	missense	secondary diagnosis	Paramyotonia congenita	pathogenic
00255-M	genome	CFTR	NM_000492.3(CFTR):c.1521_1523delCTT (p.Phe508delPhe)	inframe deletion	carrier	Cystic fibrosis	pathogenic
00262-M	genome	HBB	NM_000518.4(HBB):c.118C>T (p.Gln40Ter)	nonsense	carrier	Sickle cell anemina, beta-thalassemia	pathogenic
00267-M	genome	BRCA2	NM_000059.3(BRCA2):c.8488-1G>A	splice	ACMG	Familial breast and ovarian cancer	pathogenic
00268-D	genome	CFTR	NM_000492.3(CFTR):c.1521_1523delCTT (p.Phe508delPhe)	inframe deletion	carrier	Cystic fibrosis	pathogenic
00273-C	genome	NF1	NM_000267.3(NF1):c.1722-2A>G	splice	secondary diagnosis	Neurofibromatosis type 1	pathogenic
00282-M	genome	CFTR	NM_000492.3(CFTR):c.1521_1523delCTT (p.Phe508delPhe)	inframe deletion	carrier	Cystic fibrosis	pathogenic
00283-D	genome	HBB	NM_000518.4(HBB):c.20A>T (p.Glu7Val)	missense	carrier	Sickle cell anemina, beta-thalassemia	pathogenic
00296-C	genome	FBN1	NM_000138.4(FBN1):c.6431A>G (p.Asn2144Ser)	missense	ACMG	Marfan syndrome	pathogenic
00296-M	genome	CFTR	NM_000492.3(CFTR):c.1521_1523delCTT (p.Phe508delPhe)	inframe deletion	carrier	Cystic fibrosis	pathogenic
00300-M	genome	CFTR	NM_000492.3(CFTR):c.1521_1523delCTT (p.Phe508delPhe)	inframe deletion	carrier	Cystic fibrosis	pathogenic
00305-D	genome	DDX41	NM_016222.3(DDX41):c.415_418dupGATG (p.Asp140Glyfs)	frameshift	secondary diagnosis	Familial myeloproliferative/lymphoproliferative neoplasm	pathogenic
00312-M	genome	CFTR	NM_000492.3(CFTR):c.489+1G>T	splice	carrier	Cystic fibrosis	pathogenic
00314-D	genome	KCNQ1	NM_000218.2(KCNQ1):c.19C>T (p.Pro7Ser)	missense	ACMG	Long QT syndrome, familial atrial fibrillation	pathogenic
00337-C	genome	CFTR	NM_000492.3(CFTR):c.1521_1523delCTT (p.Phe508delPhe)	inframe deletion	carrier	Cystic fibrosis	pathogenic
